# Supplementary material for: Molecular Characterization and Antifungal Susceptibility of Aspergillus spp. among Patients with Underlying Lung Diseases
Source: Trop Med Infect Dis. 2022 Sep 28;7(10):274. doi: 10.3390/tropicalmed7100274 (PMC9612272; doi:10.3390/tropicalmed7100274)
Supplement: Supplementary file 1 [file tropicalmed-07-00274-s001.zip]

Archive with 1 entries (1 files):
- tropicalmed-1931270-supplementary.pdf
